# Supplementary material for: Continuous Maternal Hemodynamics Monitoring at Delivery Using a Novel, Noninvasive, Wireless, PPG-Based Sensor
Source: J Clin Med. 2020 Dec 22;10(1):8. doi: 10.3390/jcm10010008 (PMC7793094; doi:10.3390/jcm10010008)
Supplement: Supplementary file 1 [file jcm-10-00008-s001.zip]

Archive with 1 entries (1 files):
- jcm-1036363.docx
